# Supplementary material for: Anti-Cancer Effects of Zotarolimus Combined with 5-Fluorouracil Treatment in HCT-116 Colorectal Cancer-Bearing BALB/c Nude Mice
Source: Molecules. 2021 Aug 2;26(15):4683. doi: 10.3390/molecules26154683 (PMC8347948; doi:10.3390/molecules26154683)
Supplement: Supplementary file 1 [file molecules-26-04683-s001.zip]

Archive with 1 entries (1 files):
- molecules-1316970-supplementary.pdf
